# Supplementary material for: Biodistribution and Cellular Internalization of Inactivated SARS-CoV-2 in Wild-Type Mice
Source: Int J Mol Sci. 2022 Jul 9;23(14):7609. doi: 10.3390/ijms23147609 (PMC9316427; doi:10.3390/ijms23147609)
Supplement: Supplementary file 1 [file ijms-23-07609-s001.zip]

Archive with 1 entries (1 files):
- ijms-1776322-supplementary.pdf
